# Supplementary material for: “Force-From-Lipids” Dependence of the MscCG Mechanosensitive Channel Gating on Anionic Membranes
Source: Microorganisms. 2023 Jan 12;11(1):194. doi: 10.3390/microorganisms11010194 (PMC9861469; doi:10.3390/microorganisms11010194)
Supplement: Supplementary file 1 [file microorganisms-11-00194-s001.zip]

Archive with 3 entries (3 files):
- Supplementary Materials-YN1.pdf
- Video S1.mp4
- Video S2 .mp4
